# Supplementary material for: Cytogenomic mapping and bioinformatic mining reveal interacting brain expressed genes for intellectual disability
Source: Mol Cytogenet. 2014 Jan 10;7:4. doi: 10.1186/1755-8166-7-4 (PMC3905969; doi:10.1186/1755-8166-7-4)
Supplement: Additional file 1: Table S1 — Detected recurrent genomic disorders. [file 1755-8166-7-4-S1.xlsx]

## Sheet: Table S1
Table S1. Detected Recurrent Genomic Disorders
	Yale No.	Chromosome						No. of cases	Inheritence Pattern				OMIM
				Genomic Coordinates		Size (kb)	Type		De novo	Pat	Mat	ND
1	902	1q21.1 TAR del		chr1: 143638935-144003268		364333	Class II deletion	6	1				612474
1	902	1q21.1 del		chr1: 144529859-146273423		1743564	(1q21.1 region & TAR region)
2	987	1q21.1 TAR del		chr1: 143638935-144003268		364333	Class II deletion		1
2	987	1q21.1 del		chr1: 144972734-146290972		1318238	(1q21.1 region & TAR region)
3	561	1q21.1 TAR dup		chr1:144124775-144458626		333883	Complex TAR duplication					1
3	561	1q21.1 del		chr1:145,108,225-146,201,635		1093410	with distal 1q21.1 deletion
4	931	1q21.1 TAR dup		chr1: 144099512-144544552		445040	TAR region duplication				1
5	1589	TAR-1q21.1 dup		chr1:144002868-145002177		999309	Class II duplication (1q21.1 region & TAR region					1
6	1713	TAR-1q21.1 dup		chr1:144529859-147490808		2960949	Class II duplication (1q21.1 region & TAR region				1
7	496	3q29 del		chr3:197262362-198794848		1532486	Typical deletion	1				1	609425
8	513	5q35.2 microdel		chr5:175509208-177355366		1846158	Typical deletion(LCRB)	2				1	117550
9	781	5q35.2 microdel		chr5:176242304-176767105		524801	Alu-mediated NAHR					1
10	511	7q11.23 microdel		chr7:72338350-73777326		1438976	Common Deletion 1.5MB	4				1	194050
11	892	7q11.23 microdup		chr7: 72364514-73777326		1412812						1
12	Y091	7q11.23 microdup		chr7:72364514-72821299		456786	Duplication		1				609757
13	Y294	7q11.23 microdup		chr7:72916706-73308829		392123			1
14	689	8p23.1 microdel		chr8:8229404-12285523		4056119	REPD-REPP	1				1	600576
15	630	15q11-13 microdel		chr15:20335887-26199055		5863168	Class I: BP1-BP3	7				1	PWS176270
16	644	15q11-13 microdel		chr15:20335887-26199055		5863168	Class I: BP1-BP3					1
17	876	15q11-13 microdel		chr15:21208377-26199055		4990678	Class II: BP2-BP3					1
18	Y361	15q11-13 microdel		chr15:21208377-26199055		4990678	Class II: BP2-BP3					1
19	1645	15q11-13 microdel		chr15:21235896-26208802		4972906	Class II: BP2-BP3					1
20	1065	15q11-13 microdel		chr15: 20316792-26859675		6542883	BP1-BP4?					1
21	Y353	15q11-13 microdup		chr15:19,109,124-26,999,801		7890677	BP1-BP4?		1				AS105830
22	1334	15q13.3 microdup		chr15: 28730995-30701573		1970578	BP4-BP5	3				1
23	1545	15q13.3 microdup		Chr15:29808825-30298296		489471	BP4-BP5?				NL	1
24	1629	15q13.3 microdup		Chr15:29808825-30298296		489471	BP4-BP5?					1
25	Y050	15q24 microdel		chr15:70634744-73316640		2681896	LCR15q24A-LCR15q24C	1	1
26	480	16p11.2 microdel		chr16:29581455-30106101		524646	Typical deletion A5-A6	8				1	611913
27	736	16p11.2 microdel		chr16:29581455-30106101		524646	Typical deletion A5-A6					1
28	1265	16p11.2 microdel		chr16:29560300-30104991		544691	Typical deletion A5-A6				1
29	1407	16p11.2 microdel		chr16:29560300-30104991		544691	Typical deletion A5-A6		1
30	1826	16p11.2 microdel		chr16:29601392-29991258		389866	Typical deletion A5-A6					1
31	774	16p11.2 microdup		chr16:29581455-30106101		524646	Typical Duplication A5-A6					1
32	1187	16p11.2 microdup		chr16:29581455-30104842		523387	Typical Duplication A5-A6					1
33	878	16p11.2 microdup		chr16: 29560300-30258505		698205	Typical Duplication A5-A6					1
34	957	16p13.1 microdup		chr16: 15039024-16166985		1127961	All Dup(I+II+III)	3				1
35	1066	16p13.1 microdel		chr16: 14876156-16174951		1298795	All Del(I+II+III)		1
36	675	16p13.1 microdel		chr16:15039224-16213237		1174013	All Del(I+II+III)					1
37	Y180	17p11.2 microdel		chr17:16543855-20133761		3589906	common Deletion (SMS-REP)	2				1
38	1810	17p11.2 microdel		chr17:16698089-20160197		3462108	common Deletion (SMS-REP)					1
39	880	17q12 microdel		chr17:31,461,588-33,242,217		1780629	common Deletion	3				1
40	919	17q12 microdel		chr17: 31461388-33317282		1855894	common Deletion					1
41	1635	17q12 microdel		chr17:31906315-33317282		1410967	common Deletion		1
42	450	17p13.3 dup		chr17:1226261-2599075		1372814		1	1
43	640	22q11.2 microdup		chr22:19405575-19712953		307378	BP C-BP D	16				1
44	1739	22q11.2 microdup		chr22:17031414-19794260		2762846	BP A-BP D					1
45	1782	22q11.2 microdup		chr22:17288844-20128905		2840061	BP A-BP D					1
46	675	22q11.2 microdel		chr22:19084422-19712953		628531	BP C-BP D					1	188400
47	Y113	22q11.2 microdel		chr22:17276972-19084481		1807510	BP A-BP C					1
48	556	22q11.2 microdel		chr22:17276972-19698002		2421030	BP A-BP D					1
49	631	22q11.2 microdel		chr22:17276972-19698002		2421030	BP A-BP D					1
50	Y263	22q11.2 microdel		chr22:17276972-19709958		2432986	BP A-BP D					1
51	638	22q11.2 microdel		chr22:17276972-19709958		2432986	BP A-BP D					1
52	416	22q11.2 microdel		chr22:17276972-19712953		2435981	BP A-BP D					1
53	438	22q11.2 microdel		chr22:17276972-19712953		2435981	BP A-BP D					1
54	1001	22q11.2 microdel		chr22: 17274635-19794260		2519625	BP A-BP D		1
55	1344	22q11.2 microdel		chr22: 17274635-19794260		2519625	BP A-BP D					1
56	1487	22q11.2 microdel		chr22: 17274635-19794260		2519625	BP A-BP D					1
57	1692	22q11.2 microdel		chr22: 17274635-19794260		2519625	BP A-BP D					1
58	1812	22q11.2 microdel		chr22: 17274635-19794260		2519625	BP A-BP D					1
59	1447	22q11.2 microdel		chr22: 17031414-19794260		2762846	BP A-BP D					1
60	1246	22q11.2 distal del		chr22: 21328084-21984363		656279	BP E-BP F(LCR22-5-LCR22-6)	1				1	611867
61	Y179	Xp22.31microdel		chrX:6467403-7992120		1524717	S232-VCX3A-S232VCX2	7			1		308100
62	Y327	Xp22.31microdel		chrX:6561155-7992120		1430965	S232-VCX3A-S232VCX2					1
63	1600	Xp22.31microdel		chrX: 6499677-8075294		1571617	S232-VCX3A-S232VCX2				1
64	634	Xp22.3 microdup		chrX:6561155-7992120		1430965	S232-VCX3A-S232VCX2					1
65	912	Xp22.3 microdup		chrX:6499677-8067400		1567723	S232-VCX3A-S232VCX2				1
66	1825	Xp22.3 microdup		chrX:6499677-8091951		1592274	S232-VCX3A-S232VCX2					1
67	1569	Xp22.3 microdup		chrX: 6893506-7522988		629482	S232-VCX3A-S232VCX				1
							Total:	66
