# Supplementary material for: Cytogenomic mapping and bioinformatic mining reveal interacting brain expressed genes for intellectual disability
Source: Mol Cytogenet. 2014 Jan 10;7:4. doi: 10.1186/1755-8166-7-4 (PMC3905969; doi:10.1186/1755-8166-7-4)
Supplement: Additional file 2: Table S2 — Subtelomeric chromosomal and genomic rearrangements. [file 1755-8166-7-4-S2.xlsx]

## Sheet: Table S2
Table S2. Subtelomeric Chromosomal and Genomic Rearrangements
	Yale No.		Chromosome					Inheritence Pattern				Chromosome Karyotype
		Clinical indication		Imbalance	Genomic Coordinates		Size (kb)	De novo	Pat	Mat	ND
Simple subtelomeric deletions/duplications
1	Y042	Speech delay	1p36.33p36.32	Deletion	chr1:554,268-2,445,856		1883890	1				46,XX,del(1)(p36.33p36.32)dn
2	1316	DD	1q43-q44	Deletion	chr1:240289653-246383744		6094091	1				46,XY,del(1)(q43q44)dn
3	982	Chr Abn (add)(3p26)	3p25.3	Duplication	chr3:10260223-10476158		215935	1				na
3	982	Chr Abn (add)(3p26)	3p26.2p25.3	Duplication	chr3:3562573-9892793		6330220	1
4	1898	DD	3p26.1-p25.3	deletion	chr3:7614581-10319193		2704612				1	46,XY
5	1024	Cystic kidney disease	3p26.3	Deletion	chr3:48714-2574153		2525439		1			46,XY,del(3)(p26.3).ish(3pter-)
6	1078	MR	3q27.1q29	Duplication	chr3:185151695-195517453		10365758				1	46,XY,dup(3)(q27.1q29)
7	Y015	Wolf-Hirschhorn	4p16.3p16.1	Deletion	chr4:62774-8773600		8777997				1	46,XX,del(4)(p16.3p16.1)
8	415	Pierre-Robin	4q34.1q35.2	Deletion	chr4:174685919-190351920		15666001	1				46,XX,del(4)(q34.1q35.2)dn
9	515	DD, Autism	4q35.1	Deletion	chr4:185246993-185931848		684855				1	na
10	Y110	5p deletion seen on Baylor CMA	5p15.33	Deletion	chr5:148243-3929457		3781215		1			46,XX,del(5)(p15.33)pat
11	730	DD	5p15.33p15.2	Deletion	chr5:1345928-15287349		13941421				1	46,XY,del(5)(p15.2p15.33)
12	908	Hypoxia, pulmonary embolism	6p25.1	Deletion	chr6:5076942-5357980		281038				1	na
13	Y005	DD; seizure	6q26q27	Deletion	chr6:162853087-170781008		7953207	1				46,XY,del(6)(q26q27)dn
14	1053	DD	7q36.2	Deletion	chr7:153522269-153580902		58633				1	na
15	Y030	DD	9q34.3	Deletion	chr9:139567570-140073968		506398				1	46,XX
16	1150	DD;hypotonia	9q34.3	Deletion	chr9:139483542-140138946		655404	1				46,XX
17	1165	Autism	11p15.5	Duplication	chr11:2002004-2118312		116308			NL		na
18	466	DD	12p13.33	Deletion	chr12:2309132-3443588		1134456				1	46,XY
19	395	DD	16p13.3	Deletion	chr16:36766-1111529		1074763				1	46,XX
20	487	22q11.2 deletion	16q24.3	Deletion	chr16:87401459-88000128		598669				1	46,XY
21	Y204	DD	17p13.2	Duplication	chr17:6277211-8769730		2492519	1				46,XX
22	771	FTT	18p11.31-11.21	Deletion	chr18:170229-14918854		14748625				1	46,XX,del(18)(p11.21)
23	1413	DD	18p11.32-p11.31	Deletion	chr18:121500-3322942		3201442				1	46,XY,del(18)(p11.31)
24	1191	SS	18q22.1-q23	Deletion	chr18:64610527-73256967		8646440				1	46,XY,del(18)(q22.1)
25	755	ASD/VSD/hearing loss	19p13.3	Deletion	chr19:381534-1248499		866965				1	na
26	1481	GR, small head, toe syndactyly	19p13.3	Deletion	chr19:216917-677662		460745				1	46,XX.ish del(19)(p13.3)(pter-,qter+)
27	1252	DD	20p13	Deletion	chr20: 223,574-445,215		221641	1				46,XY.ish 20(pter+,qter+)
28	1170	Hydrocephalus, cystic space on brain	20p13	Triplication	chr20:2317242-3001321		684079	1				46,XX,dup(20)(p12.1p13)dn
28	1170	Hydrocephalus, cystic space on brain	20p13-q11.23	Duplication	chr20:3001321-14892355		11891034
29	528	DD	21q22.3	Deletion	chr21:46590970-46699756		108786		1			46,XX
30	1021	Osteog. imperfecta	21q22.3	Triplication	chr21:46433257-46914886		481629			1		46,XX
31	1193	22q deletion	22q13.31-q13.33	Deletion	chr22:44025691-49566016		5540325				1	46,XX,del(22)(q13.31)
De novo or familial subtelomeric rearrangements
32	Y008	Microcephaly; torticollis	1p36.3	Duplication	chr1:757,922-3,904,172		3106763				1	46,XX,?der(13)del(13)(q33.2q34)t(1;13)(p36.3:q34)
32	Y008	Microcephaly; torticollis	13q33.2q34	Deletion	chr13:103,855,141-114,123,908		10268767
33	573	DD	3q28-qter	Duplication	chr3:190075123-199292130		9217007				1	46,XY,der(15)t(3;15)
33	573	DD	15q26.3	Deletion	chr15:99137925-100168718		1030793
33	573	DD	16p11.2	Deletion	chr16:29581455-30032915		451460
34	620	Questionable chromosome 6	6p25.2-25.3	Deletion	chr6:204528-2357111		2152583				1	46,XX,der(6)t(6;13)
34	620	Questionable chromosome 6	13q12.1	Deletion	chr13:18601703-21738113		3136410
35	1274	CHD	9p24.3	Deletion	chr9: 244454-1091607		847153				1	46,XY,der(9)t(9;16)(p24.3;q24.1)
35	1274	CHD	16q24.1q24.3	Duplication	chr16: 83598545-88658073		5059528
36	1101	MCA	11q24.3q25	Deletion	chr11: 129227503-134432465		5204962	1				46,XY,der(11)t(11;16)(q24.2;q24.21)dn
36	1101	MCA	16q24.1q24.3	Duplication	chr16: 84411500-88690771		4279271
37	507	meningitis	5q35.3	Deletion	chr5:179553887-180617107		1063220	1				46,XY,der(5)t(5;12)(q35.3;p13.31)dn
37	507	meningitis	12p13	Duplication	chr12:49967-6424393		6374426
38	1488	Hypotonia	4p16.3p16.2	Deletion	chr4:61352-4250642		4189290		1			46,XX,der(4)t(4;12)(p16.2;p13.31)pat
38	1488	Hypotonia	12p13.33p13.31	Duplication	chr12: 33654-8182313		8148659
39	1554	Microcephaly mild,global delays	12q24.32-q24.33	Duplication	chr12: 125444020-132289290		6845270				1	46,XX,der(20)t(12;20)(q24.32;p13)
39	1554	Microcephaly mild,global delays	20p13	deletion	chr20: 15578-2224560		2208982
40	1464	MCA; Digeorge	4q34.3q35.2	Deletion	chr4: 178235176-191153813		12918637	1				46,XX,der(4)t(4;16)(q34.3;q23.1)pat
40	1464	MCA; Digeorge	16q23.1q24.3	Duplication	chr16: 76417431-88658073		12240642
41	Y035	DD	4q35.1q35.2	Duplication	chr4:183895216-190351920		6456704			1		46,der(X)t(X;4)(p22.3;q35.1)mat,Y
42	490	Hypotonia	3q29	Duplication	chr3:197539492-199272130		1752638		1			46,XX,der(11)t(3;11)(q29;q24.2)pat
42	490	Hypotonia	11q24.2	Deletion	chr11:124996117-133951370		8955253
43	Y304	Known der 7p deletion; flat facies	7p21.3p15.3	Deletion	chr7:7600811-21793616		14192805				1	46,XX,dup(7)(p22.2p22.3)del(7)(p15.3p21.3)[30]/46,XX[21]
43	Y304	Known der 7p deletion; flat facies	7p22.2	Duplication	chr7:149268-3625284		3282731
44	Y356	Chromosome abnormality	10q26.12-26.3	Deletion	chr10:122125789-135254513		13167615				1	46,XX,der(10)del(10)(q26.12q26.3)t(10;17)(q26.3;p13.3)
45	Y018	13;15 translocation, IUGR	13q33.1q34	Deletion	chr13:100838094-114077122		13239028				1	46,XY,der(13)del(13)(q33.1q34)t(13;15)(q33.1;q25),der(15)t(13;15)(q34;q25)
