# Supplementary material for: Cytogenomic mapping and bioinformatic mining reveal interacting brain expressed genes for intellectual disability
Source: Mol Cytogenet. 2014 Jan 10;7:4. doi: 10.1186/1755-8166-7-4 (PMC3905969; doi:10.1186/1755-8166-7-4)
Supplement: Additional file 3: Table S3 — Sporadic interstitial chromosomal and genomic imbalances. [file 1755-8166-7-4-S3.xlsx]

## Sheet: Table S3
Table S3. Sporadic Interstitial Chromosome and Genomic Imbalances
	Yale No.	Clinical indication	Chormosome	Imbalance				Inheritence Pattern				Chromosome Karotype
					Genomic Coordinates		Size (kb)	De novo	Pat	Mat	ND
1	545	Septo-optic dysplasia; cleft palate, lip (bilateral)	1p31.3	Deletion	chr1:62476072-63248857		772785	1				46,XY,del(2)(p16.3p21)
1	545	Septo-optic dysplasia; cleft palate, lip (bilateral)	2p21	Deletion	chr2:43535957-50420223		6884266
2	1542	CHD	1p34.3	Deletion	chr1:37464840-38364276		899436	1				na
3	1576	Hydrocephalus,intellectual disability	2p16.1-2p13.3	Duplication	chr2: 56508099-72474271		15966000	1				46,XY,dup(2)(p13.3p16.1)
4	627	PDD	2q12.1	Deletion	chr2:103466276-106184349		2718073	1				na
5	1010	FG syndrome?	2q22.2q23.3	Duplication	chr2:143027199-151580487		8553288				1	46,XY,ins(2)(q33.3q23.3q22.2)
6	654	DD	2q23.2	Deletion	chr2:148944718-149324573		379855				1	46,XX
7	1500	CHD, small size	2q24.2-q24.3	Duplication	chr2:161554409-164669591		3115182		1			46,XY,dup(2)(q24.2q24.3)
8	1835	Short stature, dysmorphism, intellectual disability	2q24.3-q31.1	Del (mos)	chr2:163707115-177008228		13301113				1	mos 47,XX,del(2)(q24.3q31.1),+der(2)(q24.3q31.1)/46,XX,del(2)
9	1590	Seizures, DD	2q31.1q31.2	Deletion	chr2:172591162-180251090		7659928				1	46,XX,del(2)(q31.1q31.2)
10	1482	MCA	3p14.2p14.1	Deletion	chr3:60852402-65770010		4917608	1				46,XY,del(3)(p14.1p14.2)dn
11	868	Speech delay	3q21.3q22.3	Duplication	chr3:128378719-139957499		11578780	1				46,XX,dup(3)(q21.3q22.3)
12	598	Dysmorphic facies, hands, feet	4q26-31.21	Deletion	chr4:117685833-143378593		25692760				1	mos 46,XY,del(4)(q26q31.21)[7]/46,XY[1]
13	1792	VCF	17q12	Duplication	chr17:31891335-33317282		1425947	1				46,XX,del(4)(q34.1q34.3
13	1792	VCF	4q34.1-34.3	Deletion	chr4:172606128-177826298		5220170			1
14	916	Dysmetria, hypotonia	5p15.2	Deletion	chr5:11755419-11933695		178276			1		46,XY
15	1625	Delayed Milestone	5p15.2-15.1	duplication	chr5:14460613-15258854		798241			1		na
16	Y041	Seizures, cardiac defects; VCF	6q24.1q25.3	Duplication	chr6:142510586-157061214		14601049				1	46,XY,dup(6)(q24.1q25.3)
17	Y017	Craniofacial anomalies	7p21.1p15.2	deletion	chr7:19003192-26882844		7879652	1				46,XY,del(7)(p21.1p15.2)
18	Y346	Female external genitalia, teardrop pupils	7p15.1	Deletion	chr7:30153046-31098842		945796				1	na
19	1273	FTT, pectus excavatum	7q21.3	Duplication	chr7:95267759-96432904		1165145				1	46,XY
20	827	DD	7q22.1q31.3	Deletion	chr7:103670238-110090717		6420479	1				46,XX,del(7)(q22.1q31.1)
21	Y198	Aphasia; developmental delay	7q22.2	Deletion	chr7:103887195-108944712		5057517	1				46,XY,del(7)(q22.1q31.1)
22	1689	Williams syndrome	7q35	Deletion	chr7:144117513-145581045		1463532				1	na
23	1599	Macrocephaly	9q22.32-q21.2	deletion	chr9:95665549-108851493		13185944	1				46,XY,del(9)(q22.32q31.2)
24	563	Short stature; delayed puberty	9q22.32-q21.2	deletion	chr9:89606152-105251948		15645796				1	46,XX,del(9)(q22.1q31.1)
25	Y358	Retinoblastoma, developmental delay, autism	13q14.12-21.31	Deletion	chr13:45949119-63087704		17138585				1	46,XX,del(13)(q14.13q21.31)
26	1508	ASD	16p12.2-p11.2	Deletion	chr16:21382340-29041377		7659037				1	na
27	386	Epileptic	16p12.3-13.12	Deletion	chr16:15399818-17711867		2312049				1	na
28	1850	Autism	16q22.1-22.3	Deletion	chr16:68606109-71493216		2887107				1	na
29	1364	Prenatal dx ventriculomegaly/hydrocephalus	17q22-q23.1	Deletion	chr17:53072536-56612662		3540126				1	46,XX
30	Y323	DD	18q21.2	Deletion	chr18:48686656-51405390		2718734				1	na
31	Y239	Short stature; premature ovarian failure	Xp11.22p11.3	Deletion	chrX:43979525-49258422		5223883				1	mos 46,X,inv(X))(p11.2q28)del(p11.3p11.23)[5]/45,X[1]
32	1044	Xq26.2 deletion	Xq26.2	Deletion	chrX:132128153-132281691		153538			1		na
32	1044	Xq26.2 deletion	Xq26.2	Deletion	chrX:132715494-132799865		84371
33	806	Iris coloboma	Xq22.1	Duplication	chrX:99739260-100369429		630169		1			46,XX
