# Supplementary material for: Cytogenomic mapping and bioinformatic mining reveal interacting brain expressed genes for intellectual disability
Source: Mol Cytogenet. 2014 Jan 10;7:4. doi: 10.1186/1755-8166-7-4 (PMC3905969; doi:10.1186/1755-8166-7-4)
Supplement: Additional file 4: Table S4 — Chromosome structural abnormalities. [file 1755-8166-7-4-S4.xlsx]

## Sheet: Table S4
Table S4. Chromosome Structural Abnormalities
	Yale No.	Clinical indication	Chormosome	Imbalance				Inheritence Pattern				Chromosome Karotype
					Genomic Coordinates		Size (kb)	De novo	Pat	Mat	ND
1	Y195	MCA	3p22.1	Duplication	chr3:224727-41152166		40927439				1	46,XY,der(15)t(3;15)(p22.1;p11.2)
2	946	Prenatal 47,XY,+mar	4p13q13.1	Dup (mos.)	chr4:44026548-62632700		18606160				1	47,XY,+mar/46,XY
3	1035	Prematurity	5p14.1p12	Duplication	chr5: 27984418-45714520		17730102				1	46,XX,der(5)del(5)(p14.1)dup(5)(p12p14.1)
3	1035	Prematurity	5p15.33p14.1	Deletion	chr5:235368-27944104		27708736
4	1426	DD	8q24.12-q24.3	Duplication	chr8: 120975001-146265046		25290045				1	na
4	1426	DD	8q24.3	Deletion	chr8: 144744290-144872092		127802
4	1426	DD	8q24.3	Duplication	chr8: 144878420-146232561		1354141
5	Y151	DD	8p23.3-p11.21	Duplication	chr8:181530-42866112		42684582				1	47,XX,+der(9)t(8;9)(p11.21;q13)mat
5	Y151	DD	9p24.3-p12	Duplication	chr9:204367-40498819		40033735
6	1005	DD, Abn skin pattern	12p13.33p11.1	Duplication (mos)	chr12:33654-34274373		34240719					mos 47,XY,i(12)(p10))/46,XY
7	468	MCA; suspected T13	13q13.1-31.1	Deletion	chr13:31811501-80382583		48571082	1				46,XY,del(13)(q13.1q31.1)dn
8	861	Dandy-Walker	13q14.11qter	Duplication	chr13: 40029658-114077122		74047464				1	46,XY,der(13)
9	467	Epilepsy	15q24	Duplication	chr15: 73696805-100168718		26471913				1	46,XX,der(22)t(15;22)
10	1281	DD	15q11-13	Duplication	chr15: 18432358-28153557		9721199				1	47,XX,+idic(15)(q13.2)
11	816	CHD, MCA	15q11-13	Deletion	chr15:20335887-26199055		5863168			1		46,XX,-15,+der(20)t(15;20)(q13.1;q11.23)mat
11	816	CHD, MCA	20p13-q11.23	Duplication	chr20: 18,580-34,655,718		34637138
12	Y133	Trisomy 13	13q11.1q21.31	Duplication	chr13:18650699-63325724		44675026			1		46,XX,+der(13)t(13;21)(q21.31;q21.1)mat,-21
12	Y133	Trisomy 13	21q21.1	Deletion	chr21:13926078-16402867		2476790
13	Y184	r/o Prader Will	11q23.3q25	Duplication	chr11:116228648-133951370		17722722				1	47,XY,+der(22)t(11;22)(q23.3;q11.21)
13	Y184	r/o Prader Will	22q11.1q11.2	Duplication	chr22:14433473-18691763		4252844
14	894	Cat eye syndrome	22q11.2	Triplication	chr22: 14513274-17031814		2518540				1	47,XY,+inv dup(22)(pterq11.21)
15	670	DD	22q11.2	Triplication	chr22:15443579-17021468		1577889				1	47,XY,+inv dup(22)(pter->q11.21::q11.21->q11.1)
15	670	DD	22q11.2	Duplication	chr22:14433473-19712953		5274034
16	1220	Delay in puberty	Xq21.1q28	Deletion	chrX: 77445940-154561806		77115866				1	46,X,del(X)(q21.1)
17	633	SS, DD	Yq11.222-223	Deletion	chrY:17801068-23283748		5482680				1	45,X/46,X,idicY(q11.2)
