# Supplementary material for: Cytogenomic mapping and bioinformatic mining reveal interacting brain expressed genes for intellectual disability
Source: Mol Cytogenet. 2014 Jan 10;7:4. doi: 10.1186/1755-8166-7-4 (PMC3905969; doi:10.1186/1755-8166-7-4)
Supplement: Additional file 5: Table S5 — Disjointed critical regions defined by cytogenomic mapping. [file 1755-8166-7-4-S5.xlsx]

## Sheet: Table S5
Table S5. Disjointed Critical Regions Defined by Cytogenomic Mapping
Cyto Band	Chromosome Coordinates	Cases
1p31.3	chr1:62476072-63248857	545
1p34.3	chr1:37464840-38364276	1542
1p36.33p36.32	chr1:757922-3904172	Y042 Y008
1q21.1	chr1:144002868-147490808	902 987 561 561 931 1589 1713
1q43-q44	chr1:240289653-243139508	1316
2p16.1-2p13.3	chr2:56508099-64570280	1576
2p21	chr2:46402977-50420223	545
2q12.1	chr2:103466276-105178020	627
2q22.2q23.3	chr2:143431705-146085539	1010
2q22.2q23.3	chr2:148088807-151580487	1010 654
2q31.1q31.2	chr2:162861293-177008228	1500 1835 1590
3p14.2p14.1	chr3:58692225-61671155	1482
3p26.3-p22.1	chr3:48714-41152166	982 982 1898 1024 Y195
3q21.3q22.3	chr3:128378719-139957499	868
3q27.1q29	chr3:185151695-195517453	1078
3q28-qter	chr3:195537798-199272130	496 490 573
4p13q13.1	chr4:52354974-59115573	946
4p16.3p16.1	chr4:61352-3788740	Y015 1488
4p16.3p16.1	chr4:5873447-8773600	Y015
4q26-31.21	chr4:117685833-127471713	598
4q34.1-34.3	chr4:172606128-177826298	1792
4q34.1q35.2	chr4:181310800-191153813	415 Y035 515 1464
5p14.1p12	chr5:27984418-45714520	1035
5p15.33p14.1	chr5:148243-27944104	Y110 730 1625 916 1035
5q35.2 microdel	chr5:175509208-177355366	513 781
5q35.3	chr5:179553887-180617107	507
6p25.1	chr6:5076942-5357980	908
6p25.2-25.3	chr6:204528-2357111	620
6q24.1q25.3	chr6:142792084-157061214	Y041
6q26q27	chr6:165061358-170781008	Y005
7p15.1	chr7:30153046-31098842	Y346
7p21.1p15.3	chr7:7600811-26213328	Y304 Y017
7p22.2	chr7:159283-2257211	Y304
7q11.23	chr7:72338350-73777326	511 892 Y091 Y294
7q21.3	chr7:95267759-96432904	1273
7q22.1q31.3	chr7:103887195-104946818	827 Y198
7q22.1q31.3	chr7:107518216-108944712	827 Y198
7q35	chr7:144117513-145581045	1689
7q36.2	chr7:153522269-153580902	1053
8p23.3-p11.21	chr8:181530-42866112	689 Y151
8q24.12-q24.3	chr8:120975001-146265046	1426 1426 1426
9p24.3-p12	chr9:204367-40498819	1274 Y151
9q22.32-q21.2	chr9:96375866-101058940	1599 563
9q34.3	chr9:139483542-140138946	Y030 1150
10q26.12-26.3	chr10:127008092-133930172	Y356
11p15.5	chr11:2002004-2118312	1165
11q23.3q25	chr11:120939992-134432465	490 1101 Y184
12p13.33p11.1	chr12:33654-34274373	466 507 1488 1005
12q24.32-q24.33	chr12:125444020-132289290	1554
13q14.11qter	chr13:18601703-114123908	Y008 620 Y018 Y358 468 468 Y133 861
15q11-13	chr15:18432358-28153557	630 644 876 Y361 1645 1065 Y353 816 1281
15q13.3 microdup	chr15:28730995-30701573	1334 1545 1629
15q24 microdel	chr15:70634744-73316640	Y050
15q26.3-q24	chr15:73696805-100168718	573 467
16p11.2	chr16:29560300-30258505	480 736 1265 1407 1826 774 1187 878 573
16p12.2-p11.2	chr16:21521457-28949693	1508
16p12.3-13.12	chr16:14876156-16213237	957 1066 675 386
16p13.3	chr16:36766-834372	395
16q22.1-22.3	chr16:68606109-71493216	1850
16q23.1q24.3	chr16:76417431-88690771	487 1274 1101 1464
17p11.2 microdel	chr17:16543855-20160197	Y180 1810
17p13.2	chr17:6277211-8769730	Y204
17p13.3 dup	chr17:1226261-2599075	450
17q12	chr17:31461388-33317282	880 919 1635 1792
17q22-q23.1	chr17:53510739-54872935	1364
17q22-q23.1	chr17:55654629-56612662	1364
18p11.32-p11.21	chr18:140336-10662792	771 1413 1413
18q21.2	chr18:48686656-50721591	Y323
18q22.1-q23	chr18:64610527-68950786	1191
18q22.1-q23	chr18:71057187-73256967	1191
19p13.3	chr19:381534-810907	755 1481
20p13-q11.23	chr20:15578-34655718	1252 1170 1170 1554 816
21q21.1	chr21:13926078-16402867	Y133
21q22.3	chr21:46433257-46894358	528 1021
22q11.2	chr22:14433473-20128905	640 1739 1782 675 Y113 556 631 Y263 638 416 438 1001 1344 1487 1692 1812 1447 Y184 894 670 670
22q11.2 distal del	chr22:21328084-21984363	1246
22q13.31-q13.33	chr22:44025691-45922617	1193
22q13.31-q13.33	chr22:47922184-49566016	1193
Xp11.22p11.3	chrX:45361531-46616221	Y239
Xp22.3	chrX:6467403-8091951	Y179 Y327 1600 634 912 1825 1569
Xq21.2q28	chrX:77445940-154561806	1044 1044 806 1220
Yq11.222-223	chrY:17801068-23283748	633
