# Supplementary material for: Cytogenomic mapping and bioinformatic mining reveal interacting brain expressed genes for intellectual disability
Source: Mol Cytogenet. 2014 Jan 10;7:4. doi: 10.1186/1755-8166-7-4 (PMC3905969; doi:10.1186/1755-8166-7-4)
Supplement: Additional file 7: Table S6 — List of brain expressed genes. [file 1755-8166-7-4-S7.xlsx]

## Sheet: Table S6
Table S6. List of Brain expressed genes
AARS
ABCC5
ABHD12
ABTB1
ACACA
ACSBG1
ADAP1
ADCY2
ADD1
AIG1
AKAP11
AKAP12
AKT3
ALDOA
AMOTL2
ANKMY2
AP2M1
AP3S2
APBA2
APCDD1
APOD
APOLD1
APPBP2
ARHGAP32
ARHGDIG
ARL8B
ARMCX1
ARMCX2
ARMCX3
ARNT2
ATF2
ATMIN
ATP1B2
ATP2B2
ATP2C1
ATP5I
ATP6AP1
ATP6V1B2
ATP6V1E1
ATP8A2
ATRN
ATXN10
B3GAT1
BASP1
BCR
BEX1
BEX4
BEX5
BHLHE41
BNIP3
BNIP3L
BRP44L
C12orf53
C13orf15
C16orf45
C19orf21
C1orf122
C1orf93
C20orf103
C20orf3
C7orf41
C8orf33
C9orf25
CACNG3
CALB2
CALM2
CAMK2N2
CAND2
CAPRIN2
CARKD
CBLN2
CCDC91
CD99L2
CDC14B
CDH10
CDKN1B
CDS2
CEP170
CETN2
CHD3
CHGB
CHMP4B
CHN1
CHRNA3
CLASP2
CLDN10
CLDN5
CLIP2
CLSTN3
CLTA
CLTB
CLU
CNTNAP2
COPS7A
COX4I1
CPLX3
CREB3
CREBL2
CRMP1
CSGALNACT1
CST3
CST4
CTBP1
CTNND2
CTSB
CX3CR1
CYCS
DCLK1
DCTN3
DCTN6
DCX
DDHD2
DDX25
DFNA5
DLG4
DNAJA1
DOCK1
DOCK9
DPP6
DPYSL2
DPYSL4
DSTN
DUSP26
DYNC1I1
DYNC1I2
DYNC1LI1
DYNLRB1
DZIP1
EDNRB
EFNB2
EFNB3
EFR3A
EGR3
EHBP1
EIF1B
EIF4A2
ENO2
ENTPD4
ENTPD6
EPB41L1
EPB41L3
EPB49
EPM2AIP1
ERN2
ETV1
FAM123A
FAM127A
FAM131A
FAM134B
FAM149A
FAM57B
FBXO11
FBXO45
FEZ1
FGF13
FGFR3
FHL1
FKBP4
FMR1
FRY
FUT10
FXR2
GABARAPL1
GABBR2
GABRA5
GABRD
GAD1
GALNT9
GAPDH
GCA
GCSH
GDI1
GLUD2
GNAZ
GOLGA7
GPM6A
GPRASP1
GRAMD1B
GTF2I
HABP4
HDGFRP3
HERC2
HERC2P2
HIVEP2
HMGCS1
HNRNPH2
HPRT1
HS3ST2
HSBP1
HSPA13
HSPA8
HSPH1
HTATSF1
HTT
IDH3A
IDS
IL17D
INSM1
IPCEF1
IPW
IQSEC1
ITM2A
ITM2B
ITPR1
JAM3
KAT2B
KBTBD11
KCNK12
KCTD13
KHDRBS3
KIAA0232
KIAA0430
KIAA0513
KIAA1109
KIAA1191
KIAA1467
KIAA1539
KIAA1797
KIF3B
KIF5C
KIT
KLHL23
KLHL9
KRAS
L1CAM
LAGE3
LDHB
LDOC1
LMAN1L
LMO3
LOC157627
LPIN2
LRP11
LY6H
MAN2A2
MAP1LC3B
MAPK9
MBNL2
MBP
MCF2L
MDH1
MECP2
MEF2A
METRN
MGLL
MLC1
MLF2
MNT
MOBP
MORF4L1
MORF4L2
MPDZ
MPHOSPH8
MPRIP
MRAS
MRFAP1
MRFAP1L1
MRPL41
MSRA
MTMR4
MTMR9
MTSS1
MTUS1
MYCBP2
MYH10
MYO10
MYRIP
NAP1L3
NDEL1
NDN
NDRG1
NDUFA4
NECAB3
NECAP1
NEFL
NEFM
NFIB
NGFRAP1
NKX2-2
NOL6
NPTN
NPY
NR1D2
NRBP2
NRCAM
NRG1
NRGN
NRSN2
NRXN1
NTM
NTRK3
OPCML
OXCT1
PAFAH1B1
PAIP1
PAK3
PAK7
PCDH11X
PCDH19
PCDH8
PCMT1
PCSK2
PDE10A
PDGFA
PDZD4
PEX5
PGRMC1
PHYHIP
PI4KA
PI4KAP1
PIK3CB
PITPNA
PLP1
PLXNB3
PNMA2
PPP1R14C
PPP2CB
PPP2R2C
PRKAR1B
PRKCB
PRKCZ
PRMT2
PRNP
ProSAPiP1
PRR4
PSD3
PTK2
PTK2B
PTMS
PTP4A3
PTPRA
PTPRD
PTPRO
PYGB
RAB31
RAB5A
RAB6B
RAB7A
RAN
RANBP6
RAP2A
RAPGEF4
RAPGEF5
RASSF2
RBM8A
RCBTB1
RCN2
RPL10
RPL15
RPS6KA2
RRAGA
RUSC2
S100B
SACS
SAP18
SASH1
SATB1
SCAMP5
SCN1A
SCN3A
SCN3B
SCNN1A
SCRG1
SEPT5
SEPT6
SERP2
SEZ6L2
SGSM2
SH3BP5
SH3GL3
SLAIN1
SLC1A1
SLC1A3
SLC23A2
SLC24A3
SLC25A4
SLC6A1
SLC6A8
SLC9A6
SLITRK5
SMARCA2
SMOX
SNAP25
SNCB
SNPH
SNRNP25
SNRPN
SNTA1
SNURF
SNX25
SORBS2
SORL1
SOX15
SPG7
SPRY2
SST
ST3GAL4
STK39
STMN4
STOML1
STOX2
STS
STUB1
STX1A
SUB1
SUCLA2
SV2B
SYN2
SYNE1
SYNM
TARSL2
TBRG1
TCEAL1
TCEAL2
TCEAL3
TCEAL4
TCEAL5
TCEAL6
TCEAL7
TCF25
TF
THBS2
TJP1
TM2D3
TM9SF4
TMEM35
TMEM66
TMX4
TNK2
TNKS
TPI1
TRIM37
TSC22D1
TSPAN13
TSR1
TUBA3C
TUBB3
TXNDC6
UBAP1
UBL3
UBL4A
UGP2
UNC13B
UROS
USP46
USP5
VAMP2
VAT1L
VBP1
VPS26B
VWA1
WASF3
WFS1
YPEL3
YWHAE
ZBTB4
ZEB2
ZFR
ZNF141
ZNF238
ZNF337
